# Supplementary material for: pH-Dependent Structural Dynamics of Cathepsin D-Family Aspartic Peptidase of Clonorchis sinensis
Source: Pathogens. 2021 Sep 2;10(9):1128. doi: 10.3390/pathogens10091128 (PMC8466142; doi:10.3390/pathogens10091128)
Supplement: Supplementary file 1 [file pathogens-10-01128-s001.zip]

Archive with 4 entries (4 files):
- Data S1_PDB_files_and_snapshots.zip
- Supplementary_materials_v2.pdf
- Table_S1.xlsx
- Table_S2_v2.xlsx
