# Supplementary material for: pH-Dependent Structural Dynamics of Cathepsin D-Family Aspartic Peptidase of Clonorchis sinensis
Source: Pathogens. 2021 Sep 2;10(9):1128. doi: 10.3390/pathogens10091128 (PMC8466142; doi:10.3390/pathogens10091128)
Supplement: Supplementary file 1 [file pathogens-10-01128-s001.zip › Table_S1.xlsx]

## Sheet: Sheet1
Table S1. Fluctuations of distance d1 of free and bound CsCatD2 at acidic and neutral conditions during 50-ns MD simulations
Time[ns]	Free CsCatD2 at pH 7		Free CsCatD2 at pH 4		Bound CsCatD2 at pH 7		Bound CsCatD2 at pH 4
	d1	State	d1	State	d1	State	d1	State
0	11.301	semi-open	11.289	semi-open	9.201	semi-close	9.657	semi-close
0.25	13.57	open	11.282	semi-open	8.331	close	8.224	close
0.5	11.964	semi-open	13.051	open	10.545	semi-close	8.167	close
0.75	12.08	semi-open	12.623	semi-open	11.73	semi-open	7.703	close
1	13.434	open	11.087	semi-open	10.904	semi-close	8.592	close
1.25	14.087	open	10.724	semi-close	10.139	semi-close	8.368	close
1.5	14.326	open	12.859	semi-open	10.654	semi-close	9.491	semi-close
1.75	14.665	open	11.342	semi-open	9.429	semi-close	9.51	semi-close
2	15.602	open	11.383	semi-open	9.57	semi-close	8.791	close
2.25	13.129	open	10.911	semi-close	8.965	close	8.52	close
2.5	13.554	open	12.215	semi-open	10.352	semi-close	8.073	close
2.75	12.758	semi-open	12.153	semi-open	10.411	semi-close	8.321	close
3	14.86	open	11.253	semi-open	9.912	semi-close	9.229	semi-close
3.25	12.992	semi-open	12.7	semi-open	11.16	semi-open	8.995	close
3.5	13.525	open	11.211	semi-open	10.36	semi-close	8.189	close
3.75	13.129	open	11.496	semi-open	9.121	semi-close	9.278	semi-close
4	12.884	semi-open	10.68	semi-close	9.408	semi-close	8.81	close
4.25	12.931	semi-open	10.734	semi-close	9.703	semi-close	7.68	close
4.5	13.407	open	11.128	semi-open	10.108	semi-close	8.134	close
4.75	12.899	semi-open	10.908	semi-close	10.95	semi-close	8.338	close
5	12.31	semi-open	13.463	open	9.09	semi-close	8.306	close
5.25	12.092	semi-open	13.118	open	9.581	semi-close	8.216	close
5.5	12.217	semi-open	14.293	open	9.918	semi-close	8.73	close
5.75	13.143	open	15.093	open	10.353	semi-close	8.503	close
6	13.003	open	14.858	open	9.159	semi-close	7.268	close
6.25	13.564	open	12.989	semi-open	9.62	semi-close	8.629	close
6.5	14.388	open	14.826	open	9.565	semi-close	8.724	close
6.75	14.464	open	13.41	open	10.873	semi-close	8.27	close
7	13.341	open	14.102	open	9.79	semi-close	8.51	close
7.25	14.338	open	14.101	open	8.851	close	7.637	close
7.5	14.681	open	12.713	semi-open	9.487	semi-close	7.719	close
7.75	14.096	open	13.807	open	10.779	semi-close	8.415	close
8	14.308	open	12.667	semi-open	9.247	semi-close	8.71	close
8.25	13.018	open	15.164	open	9.674	semi-close	8.674	close
8.5	14.024	open	14.356	open	9.326	semi-close	8.642	close
8.75	14.31	open	13.861	open	8.598	close	8.924	close
9	13.792	open	14.402	open	9.204	semi-close	8.742	close
9.25	13.603	open	15.221	open	9.085	semi-close	9.838	semi-close
9.5	13.843	open	13.43	open	8.909	close	9.664	semi-close
9.75	13.984	open	14.532	open	8.401	close	8.994	close
10	13.836	open	12.346	semi-open	8.856	close	9.335	semi-close
10.25	13.646	open	13.048	open	8.147	close	7.652	close
10.5	13.888	open	13.327	open	8.601	close	8.824	close
10.75	12.734	semi-open	13.342	open	8.981	close	8.719	close
11	14.432	open	15.421	open	9.602	semi-close	8.456	close
11.25	14.371	open	13.809	open	8.94	close	9.322	semi-close
11.5	15.184	open	13.327	open	10.178	semi-close	9.481	semi-close
11.75	14.718	open	13.959	open	10.122	semi-close	8.352	close
12	15.781	open	13.307	open	8.614	close	8.127	close
12.25	15.212	open	13.707	open	9.468	semi-close	8.616	close
12.5	13.772	open	13.556	open	9.36	semi-close	8.057	close
12.75	13.814	open	14.591	open	10.164	semi-close	8.482	close
13	15.387	open	14.519	open	9.537	semi-close	8.462	close
13.25	13.928	open	15.038	open	9.573	semi-close	7.852	close
13.5	14.793	open	15.591	open	8.652	close	7.892	close
13.75	14.876	open	15.556	open	9.917	semi-close	8.326	close
14	15.345	open	15.681	open	10.616	semi-close	7.531	close
14.25	15.073	open	15.479	open	10.199	semi-close	7.994	close
14.5	15.482	open	15.035	open	9.905	semi-close	9.215	semi-close
14.75	16.108	open	15.076	open	9.412	semi-close	8.146	close
15	15.427	open	14.138	open	10.749	semi-close	8.491	close
15.25	13.854	open	14.738	open	10.8	semi-close	8.242	close
15.5	12.432	semi-open	16.125	open	10.72	semi-close	8.354	close
15.75	11.909	semi-open	13.669	open	10.256	semi-close	7.916	close
16	13.168	open	13.202	open	9.538	semi-close	8.245	close
16.25	12.883	semi-open	13.432	open	9.073	semi-close	8.542	close
16.5	12.585	semi-open	12.675	semi-open	8.508	close	8.726	close
16.75	13.806	open	12.668	semi-open	8.733	close	8.159	close
17	16.365	open	13.345	open	8.932	close	8.582	close
17.25	14.231	open	14.595	open	9.712	semi-close	8.479	close
17.5	14.454	open	13.613	open	8.913	close	8.38	close
17.75	14.718	open	14.393	open	10.066	semi-close	9.177	semi-close
18	16.312	open	12.784	semi-open	8.987	close	8.06	close
18.25	14.962	open	12	semi-open	8.678	close	8.869	close
18.5	14.753	open	11.973	semi-open	8.695	close	8.515	close
18.75	12.397	semi-open	12.391	semi-open	9.175	semi-close	8.835	close
19	15.302	open	14.123	open	11.136	semi-open	8.624	close
19.25	15.329	open	14.5	open	11.294	semi-open	7.558	close
19.5	16.106	open	13.519	open	10.675	semi-close	8.402	close
19.75	16.349	open	14.103	open	10.946	semi-close	8.876	close
20	14.384	open	13.652	open	10.482	semi-close	8.794	close
20.25	16.121	open	13.321	open	10.621	semi-close	9.124	semi-close
20.5	14.982	open	13.238	open	10.717	semi-close	8.906	close
20.75	14.967	open	10.883	semi-close	11.367	semi-open	7.248	close
21	14.272	open	10.956	semi-close	11.393	semi-open	8.81	close
21.25	14.188	open	12.081	semi-open	10.524	semi-close	8.762	close
21.5	14.619	open	12.23	semi-open	10.801	semi-close	9.011	semi-close
21.75	14.883	open	12.641	semi-open	11.003	semi-open	8.897	close
22	14.689	open	14.882	open	10.231	semi-close	9.826	semi-close
22.25	14.002	open	14.23	open	9.309	semi-close	8.333	close
22.5	15.348	open	13.279	open	10.623	semi-close	8.308	close
22.75	14.577	open	13.744	open	9.22	semi-close	8.923	close
23	15.242	open	12.546	semi-open	10.169	semi-close	9.15	semi-close
23.25	14.79	open	13.141	open	10.276	semi-close	9.174	semi-close
23.5	14.733	open	13.574	open	10.187	semi-close	9.19	semi-close
23.75	15.245	open	13.97	open	10.286	semi-close	9.148	semi-close
24	14.991	open	13.878	open	9.848	semi-close	8.519	close
24.25	14.264	open	13.039	open	9.729	semi-close	8.92	close
24.5	13.248	open	12.558	semi-open	11.113	semi-open	9.465	semi-close
24.75	13.965	open	14.042	open	12.064	semi-open	8.892	close
25	14.637	open	13.295	open	11.23	semi-open	8.898	close
25.25	13.587	open	12.874	semi-open	10.513	semi-close	8.438	close
25.5	14.408	open	14.173	open	11.171	semi-open	9.095	semi-close
25.75	13.856	open	12.53	semi-open	10.54	semi-close	8.871	close
26	15.098	open	13.061	open	10.251	semi-close	9.244	semi-close
26.25	16.039	open	12.062	semi-open	10.901	semi-close	8.938	close
26.5	14.139	open	12.148	semi-open	10.571	semi-close	9.439	semi-close
26.75	15.851	open	12.796	semi-open	11.573	semi-open	8.52	close
27	15.046	open	11.799	semi-open	10.279	semi-close	8.83	close
27.25	14.483	open	12.237	semi-open	11.132	semi-open	9.471	semi-close
27.5	14.882	open	11.828	semi-open	10.21	semi-close	9.212	semi-close
27.75	16.048	open	11.916	semi-open	9.354	semi-close	8.715	close
28	16.664	open	13.059	open	9.711	semi-close	9.304	semi-close
28.25	14.266	open	12.708	semi-open	9.479	semi-close	8.105	close
28.5	12.38	semi-open	13.023	open	10.098	semi-close	8.146	close
28.75	12.373	semi-open	12.553	semi-open	10.482	semi-close	8.725	close
29	14.73	open	12.461	semi-open	9.484	semi-close	9.066	semi-close
29.25	13.923	open	11.54	semi-open	10.052	semi-close	8.938	close
29.5	13.256	open	12.737	semi-open	9.966	semi-close	9.178	semi-close
29.75	14.469	open	12.916	semi-open	9.519	semi-close	8.323	close
30	13.567	open	12.902	semi-open	8.72	close	7.794	close
30.25	15.622	open	12.772	semi-open	9.258	semi-close	9.058	semi-close
30.5	14.63	open	12.846	semi-open	8.728	close	9.327	semi-close
30.75	15.171	open	13.315	open	9.058	semi-close	9.171	semi-close
31	12.967	semi-open	13.752	open	9.551	semi-close	8.362	close
31.25	14.133	open	12.961	semi-open	9.385	semi-close	8.987	close
31.5	13.95	open	12.62	semi-open	9.294	semi-close	8.264	close
31.75	13.279	open	12.922	semi-open	9.556	semi-close	9.355	semi-close
32	15.002	open	12.698	semi-open	9.383	semi-close	8.373	close
32.25	13.591	open	11.451	semi-open	8.961	close	8.414	close
32.5	15.018	open	12.333	semi-open	9.25	semi-close	8.618	close
32.75	13.971	open	13.763	open	9.598	semi-close	7.853	close
33	14.067	open	12.68	semi-open	10.96	semi-close	8.011	close
33.25	14.858	open	12.661	semi-open	10.188	semi-close	9.345	semi-close
33.5	14.104	open	10.372	semi-close	9.748	semi-close	8.879	close
33.75	13.626	open	11.755	semi-open	9.463	semi-close	7.812	close
34	13.897	open	12.037	semi-open	10.397	semi-close	8.797	close
34.25	13.13	open	10.954	semi-close	10.086	semi-close	8.408	close
34.5	12.945	semi-open	11.766	semi-open	10.643	semi-close	7.694	close
34.75	13.806	open	11.476	semi-open	11.051	semi-open	8.048	close
35	14.238	open	12.11	semi-open	10.888	semi-close	8.955	close
35.25	13.488	open	11.742	semi-open	9.453	semi-close	8.444	close
35.5	13.934	open	10.972	semi-close	9.952	semi-close	9.818	semi-close
35.75	14.173	open	11.91	semi-open	10.45	semi-close	9.35	semi-close
36	14.4	open	11.263	semi-open	9.938	semi-close	8.596	close
36.25	13.3	open	11.726	semi-open	10.141	semi-close	8.974	close
36.5	14.623	open	12.729	semi-open	9.582	semi-close	9.571	semi-close
36.75	15.6	open	13.286	open	8.393	close	8.664	close
37	13.78	open	11.593	semi-open	8.872	close	9.069	semi-close
37.25	13.607	open	12.386	semi-open	8.707	close	10.16	semi-close
37.5	12.459	semi-open	12.071	semi-open	9.739	semi-close	8.866	close
37.75	14.111	open	12.343	semi-open	9.518	semi-close	9.704	semi-close
38	14.414	open	12.518	semi-open	8.926	close	9.815	semi-close
38.25	13.97	open	12.355	semi-open	9.596	semi-close	9.911	semi-close
38.5	13.719	open	11.252	semi-open	9.566	semi-close	8.931	close
38.75	13.519	open	14.527	open	9.388	semi-close	9.825	semi-close
39	12.04	semi-open	12.453	semi-open	9.288	semi-close	9.185	semi-close
39.25	13.132	open	12.109	semi-open	9.419	semi-close	9.157	semi-close
39.5	13.95	open	13.756	open	9.372	semi-close	8.905	close
39.75	13.47	open	12.186	semi-open	9.857	semi-close	9.5	semi-close
40	13.69	open	13.182	open	9.595	semi-close	9.737	semi-close
40.25	13.807	open	12.609	semi-open	9.864	semi-close	9.216	semi-close
40.5	13.73	open	12.703	semi-open	8.982	close	8.563	close
40.75	12.591	semi-open	12.312	semi-open	9.938	semi-close	9.206	semi-close
41	12.993	semi-open	12.531	semi-open	9.007	semi-close	8.893	close
41.25	13.237	open	13.059	open	8.666	close	8.758	close
41.5	13.365	open	12.59	semi-open	9.436	semi-close	8.643	close
41.75	13.651	open	12.57	semi-open	9.377	semi-close	8.347	close
42	13.451	open	12.298	semi-open	8.787	close	8.68	close
42.25	12.384	semi-open	12.996	semi-open	9.069	semi-close	8.168	close
42.5	13.656	open	12.975	semi-open	9.457	semi-close	8.452	close
42.75	13.173	open	11.902	semi-open	9.339	semi-close	9.009	semi-close
43	12.134	semi-open	11.764	semi-open	10.001	semi-close	8.496	close
43.25	12.274	semi-open	11.968	semi-open	8.493	close	8.813	close
43.5	12.208	semi-open	11.889	semi-open	8.526	close	8.219	close
43.75	13.261	open	12.958	semi-open	9.968	semi-close	8.914	close
44	12.715	semi-open	12.49	semi-open	9.094	semi-close	8.667	close
44.25	12.135	semi-open	11.368	semi-open	9.425	semi-close	8.762	close
44.5	13.342	open	10.497	semi-close	9.398	semi-close	8.945	close
44.75	14.128	open	11.544	semi-open	8.772	close	8.999	close
45	12.709	semi-open	11.305	semi-open	9.215	semi-close	9.457	semi-close
45.25	12.619	semi-open	11.467	semi-open	9.788	semi-close	8.931	close
45.5	11.262	semi-open	10.424	semi-close	9.407	semi-close	9.429	semi-close
45.75	12.639	semi-open	10.64	semi-close	9.492	semi-close	8.566	close
46	11.674	semi-open	9.241	semi-close	9.124	semi-close	8.652	close
46.25	13.045	open	11.747	semi-open	10.147	semi-close	8.073	close
46.5	12.876	semi-open	10.899	semi-close	8.852	close	8.427	close
46.75	13.958	open	9.856	semi-close	8.378	close	9.089	semi-close
47	11.542	semi-open	10.177	semi-close	10.228	semi-close	8.227	close
47.25	13.063	open	11.061	semi-open	9.739	semi-close	9.162	semi-close
47.5	14.283	open	11.913	semi-open	9.049	semi-close	8.129	close
47.75	14.897	open	10.082	semi-close	9.016	semi-close	8.396	close
48	14.248	open	10.467	semi-close	9.259	semi-close	7.261	close
48.25	14.703	open	10.663	semi-close	9.699	semi-close	8.661	close
48.5	13.301	open	9.354	semi-close	8.503	close	8.357	close
48.75	13.059	open	10.48	semi-close	8.66	close	8.661	close
49	14.051	open	10.225	semi-close	8.146	close	8.284	close
49.25	13.321	open	9.817	semi-close	9.559	semi-close	9.11	semi-close
49.5	13.918	open	10.925	semi-close	9.92	semi-close	9.012	semi-close
49.75	14.185	open	10.735	semi-close	9.44	semi-close	8.032	close
50	12.697	semi-open	10.6	semi-close	8.741	close	7.738	close
*State: Open, d1>13 Å; Semi-open, 11 Å≤d1≤13 Å; Semi-close, 9 Å≤d1<11 Å; close, d1<9 Å.
