# Supplementary material for: pH-Dependent Structural Dynamics of Cathepsin D-Family Aspartic Peptidase of Clonorchis sinensis
Source: Pathogens. 2021 Sep 2;10(9):1128. doi: 10.3390/pathogens10091128 (PMC8466142; doi:10.3390/pathogens10091128)
Supplement: Supplementary file 1 [file pathogens-10-01128-s001.zip › Table_S2_v2.xlsx]

## Sheet: Sheet1
Table S2. Conformational states of free and bound CsCatD2 at acidic and neutral conditions.
State	Free form at pH 7	Free form at pH 4	Bound form at pH 7	Bound form at pH 4
Open	162(81%)	77(38%)	0(0%)	0(0%)
Semi-open	39(19%)	97(48%)	14(7%)	0(0%)
Semi-close	0(0%)	27(14%)	148(74%)	55(27%)
Close	0(0%)	0(0%)	39(19%)	146(73%)
* State: Open, d1>13 Å; Semi-open, 11 Å≤d1≤13 Å; Semi-close, 9 Å≤d1<11 Å; close, d1<9 Å.
